# Supplementary material for: Synthesis of Tricyclic and Tetracyclic Lactone Derivatives of Thieno[2,3-b]pyrazine or Thieno[2,3-b]quinoline: Preliminary Antitumor and Antiparasitic Activity Evaluation
Source: Molecules. 2025 Apr 30;30(9):1999. doi: 10.3390/molecules30091999 (PMC12073635; doi:10.3390/molecules30091999)
Supplement: Supplementary file 1 [file molecules-30-01999-s001.zip]

Archive with 1 entries (1 files):
- molecules-3532260-supplementary.pdf
